# Supplementary material for: Unravelling Chlamydia trachomatis diversity in Amhara, Ethiopia: MLVA-ompA sequencing as a molecular typing tool for trachoma
Source: PLoS Negl Trop Dis. 2024 Apr 25;18(4):e0012143. doi: 10.1371/journal.pntd.0012143 (PMC11075894; doi:10.1371/journal.pntd.0012143)
Supplement: S4 Table — (XLSX) [file pntd.0012143.s007.xlsx]

## Sheet: Sheet1
ID	age_sv	sex_sv	elembod_count	survey_ind	TFgott	Tigott	tf_dv	ti_dv	ts_dv	porf2_ul	omcb_ul	TF_Dist	TI_Dist	Ct_Dist	MDA	CT1335_FLANK	CT1335	ct1335_flank_comb.	CT1299_FLANK	CT1299	RIGHT_FLANK	CT1299_flank_comb.	CT1291_FLANK	CT1291	CT1291_Flank_comb.	Serovar	pedersen_code
1459-6700	3	2. Female	219.831	2	40.625	18.76	1. Yes	0. No	0. No	201.3	46.8386	17.8	4.3	0.8	ROUNDS_MDA5	GAAAAGG	10T/8A	GAAAAGG_10T/8A	ATTCT	10C		ATTCT_10C_	AAATGGTCT	10C	AAATGGTCT_10C	A	3b.4.4
1524-7024	5	2. Female	156.256	2	33.3333	22.2322	0. No	0. No	0. No	120.28	28.7642	18.8	6.2	6.88	ROUNDS_MDA5	GAAAAGG	10T/8A	GAAAAGG_10T/8A	ATTCT	10C		ATTCT_10C_	AAATGGTCT	10C	AAATGGTCT_10C	A	3b.4.4
1541-7108	4	2. Female	37.9883	2	36.8421	3.51877	1. Yes	0. No	0. No	53.3908	28.8505	18.8	6.2	6.88	ROUNDS_MDA5	GAAAAGG	10T/8A	GAAAAGG_10T/8A	ATTCT	13C		ATTCT_13C_	AAATGGTCT	9C	AAATGGTCT_9C	A	3b.7.3
1548-7144	4	1. Male	25.7169	2	13.4615	1.93308	0. No	0. No	0. No	12.0265	6.15849	18.8	6.2	6.88	ROUNDS_MDA5	GAAAAGG	10T/7A	GAAAAGG_10T/7A	ATTCT	10C		ATTCT_10C_	AAATGGTCT	9C	AAATGGTCT_9C	A	2b.4.3
1557-7190	4	1. Male	9.60294	2	36.8421	3.51877	0. No	0. No	0. No	NA	NA	18.8	6.2	6.88	ROUNDS_MDA5	GAAAAAGG	10T/8A	GAAAAAGG_10T/8A	ATTCT	11C		ATTCT_11C_	AAATGGTCT	9C	AAATGGTCT_9C	A	3.5.3
1560-7203	2	1. Male	14.7495	2	33.3333	22.2322	0. No	1. Yes	0. No	NA	NA	18.8	6.2	6.88	ROUNDS_MDA5	GAAAAAGG	10T/8A	GAAAAAGG_10T/8A	ATTCT	10C		ATTCT_10C_	AAATGGTCT	10C	AAATGGTCT_10C	A	3.4.4
1612-7464	5	1. Male	29.1933	2	41.4634	14.6441	0. No	0. No	1. Yes	34.1505	11.6627	24.3	6.5	0.89	ROUNDS_MDA5	GAAAAGG	10T/8A	GAAAAGG_10T/8A	ATTCT	14C		ATTCT_14C_	AAATGGTCT	9C	AAATGGTCT_9C	B	3b.8.3
1614-7470	4	2. Female	30.3547	2	61.4286	10.01	1. Yes	1. Yes	0. No	83.3356	27.7062	23.9	8.8	10.84	ROUNDS_MDA5	GAAAAGG	10T/8A	GAAAAGG_10T/8A	ATTCT	10C		ATTCT_10C_	AAATGGTCT	9C	AAATGGTCT_9C	Ba	3b.4.3
1620-7502	5	1. Male	2914.55	2	43.2432	24.3343	0. No	0. No	0. No	NA	297.281	23.9	8.8	10.84	ROUNDS_MDA5	GAAAAGG	10T/8A	GAAAAGG_10T/8A	ATTCT	13C		ATTCT_13C_	AAATGGTCT	10C	AAATGGTCT_10C	Ba	3b.7.4
1621-7508	3	2. Female	61.864	2	43.2432	24.3343	1. Yes	0. No	0. No	41.282	9.78043	23.9	8.8	10.84	ROUNDS_MDA5	GAAAAAGG	10T/7A	GAAAAAGG_10T/7A	ATTCT	13C		ATTCT_13C_	AAATGGTCT	10C	AAATGGTCT_10C	Ba	2.7.4
1623-7515	5	1. Male	122.445	2	43.2432	24.3343	1. Yes	1. Yes	0. No	433.816	113.511	23.9	8.8	10.84	ROUNDS_MDA5	GAAAAGG	10T/7A	GAAAAGG_10T/7A	ATTCT	9C		ATTCT_9C_	AAATGGTCT	8C	AAATGGTCT_8C	A	2b.3.2
1623-7519	1	1. Male	2517.88	2	43.2432	24.3343	1. Yes	1. Yes	0. No	NA	93.6137	23.9	8.8	10.84	ROUNDS_MDA5	GAAAAAGG	10T/8A	GAAAAAGG_10T/8A	ATTCT	13C		ATTCT_13C_	AAATGGTCT	10C	AAATGGTCT_10C	B	3.7.4
1629-7546	5	1. Male	85.353	2	15.2542	11.8744	0. No	0. No	0. No	228.749	71.4542	23.9	8.8	10.84	ROUNDS_MDA5	GAAAAGG	10T/8A	GAAAAGG_10T/8A	ATTCT	10C		ATTCT_10C_	AAATGGTCT	9C	AAATGGTCT_9C	B	3b.4.3
1630-7550	4	1. Male	781.162	2	30.7692	2.5741	1. Yes	0. No	0. No	386.693	67.4011	23.9	8.8	10.84	ROUNDS_MDA5	GAAAAGG	10T/8A	GAAAAGG_10T/8A	ATTCT	11C		ATTCT_11C_	AAATGGTCT	9C	AAATGGTCT_9C	B	3b.5.3
1633-7568	3	1. Male	1738.1	2	30.7692	2.5741	0. No	0. No	0. No	NA	135.055	23.9	8.8	10.84	ROUNDS_MDA5	GAAAAGG	10T/8A	GAAAAGG_10T/8A	ATTCT	11C		ATTCT_11C_	AAATGGTCT	9C	AAATGGTCT_9C	B	3b.5.3
1641-7605	4	2. Female	14.7495	2	61.4286	10.01	1. Yes	1. Yes	0. No	NA	NA	23.9	8.8	10.84	ROUNDS_MDA5	GAAAAAGG	10T/7A	GAAAAAGG_10T/7A	ATTCT	14C		ATTCT_14C_	AAATGGTCT	9C	AAATGGTCT_9C	Ba	2.8.3
1647-7637	4	1. Male	5.61612	2	43.2432	24.3343	1. Yes	1. Yes	0. No	NA	NA	23.9	8.8	10.84	ROUNDS_MDA5	GAAAAGG	10T/8A	GAAAAGG_10T/8A	ATTCT	9C		ATTCT_9C_	AAATGGTCT	8C	AAATGGTCT_8C	A	3b.3.2
1655-7675	3	2. Female	3.7285	2	41.6667	2.09333	1. Yes	0. No	0. No	NA	NA	23.9	8.8	10.84	ROUNDS_MDA5	GAAAAGG	10T/8A	GAAAAGG_10T/8A	ATTCT	10C		ATTCT_10C_	AAATGGTCT	8C	AAATGGTCT_8C	B	3b.4.2
1658-7694	4	1. Male	288.863	2	25.4237	18.6541	0. No	1. Yes	0. No	247.735	53.7087	23.9	8.8	10.84	ROUNDS_MDA5	GAAAAGG	10T/8A	GAAAAGG_10T/8A	ATTCT	14C		ATTCT_14C_	AAATGGTCT	8C	AAATGGTCT_8C	B	3b.8.2
1667-7738	4	2. Female	58.9195	2	66.6667	0.01	1. Yes	0. No	0. No	211.388	50.6028	33.8	9.7	10.88	ROUNDS_MDA5	GAAAAGG	10T/8A	GAAAAGG_10T/8A	ATTCT	10C		ATTCT_10C_	AAATGGTCT	9C	AAATGGTCT_9C	B	3b.4.3
1675-7776	5	1. Male	78.9465	2	59.2593	14.8248	1. Yes	0. No	0. No	71.5939	25.1467	33.8	9.7	10.88	ROUNDS_MDA5	GAAAAGG	10T/8A	GAAAAGG_10T/8A	ATTCT	12C		ATTCT_12C_	AAATGGTCT	9C	AAATGGTCT_9C	A	3b.6.3
1680-7799	3	2. Female	23.5557	2	44.6429	33.9386	1. Yes	1. Yes	0. No	136.219	42.5322	33.8	9.7	10.88	ROUNDS_MDA5	GAAAAGG	10T/8A	GAAAAGG_10T/8A	ATTCT	10C		ATTCT_10C_	AAATGGTCT	9C	AAATGGTCT_9C	A	3b.4.3
1682-7810	4	2. Female	131.097	2	44.6429	33.9386	1. Yes	1. Yes	0. No	119.303	29.4769	33.8	9.7	10.88	ROUNDS_MDA5	GAAAAAGG	10T/8A	GAAAAAGG_10T/8A	ATTCT	11C		ATTCT_11C_	AAATGGTCT	9C	AAATGGTCT_9C	B	3.5.3
1689-7847	2	1. Male	781.162	2	83.3333	0.01	1. Yes	0. No	0. No	291.571	68.109	33.8	9.7	10.88	ROUNDS_MDA5	GAAAAAGG	10T/8A	GAAAAAGG_10T/8A	ATTCT	10C		ATTCT_10C_	AAATGGTCT	9C	AAATGGTCT_9C	B	3.4.3
1701-7907	3	NA	5.72675	2	83.3333	0.01	1. Yes	0. No	0. No	NA	NA	33.8	9.7	10.88	ROUNDS_MDA5	GAAAAGG	10T/8A	GAAAAGG_10T/8A	ATTCT	14C		ATTCT_14C_	AAATGGTCT	8C	AAATGGTCT_8C	Ba	3b.8.2
1708-7939	4	2. Female	3.51657	2	59.2593	14.8248	1. Yes	1. Yes	0. No	NA	NA	33.8	9.7	10.88	ROUNDS_MDA5	GAAAAGG	10T/8A	GAAAAGG_10T/8A	ATTCT	11C		ATTCT_11C_	AAATGGTCT	9C	AAATGGTCT_9C	A	3b.5.3
1767-8232	5	1. Male	29.4794	2	58.6957	36.9665	1. Yes	1. Yes	0. No	72.8215	18.9221	44.9	10.7	11.93	ROUNDS_MDA5	GAAAAGG	10T/8A	GAAAAGG_10T/8A	ATTCT	14C		ATTCT_14C_	AAATGGTCT	10C	AAATGGTCT_10C	A	3b.8.4
1773-8261	5	2. Female	167.297	2	61.8182	5.46455	1. Yes	0. No	0. No	254.16	63.8601	44.9	10.7	11.93	ROUNDS_MDA5	GAAAAGG	10T/8A	GAAAAGG_10T/8A	ATTCT	11C		ATTCT_11C_	AAATGGTCT	9C	AAATGGTCT_9C	A	3b.5.3
1797-8381	1	2. Female	154360	2	39.2857	17.8671	1. Yes	1. Yes	0. No	NA	2028.8	44.9	10.7	11.93	ROUNDS_MDA5	GAAAAGG	10T/7A	GAAAAGG_10T/7A	ATTCT	13C		ATTCT_13C_	AAATGGTCT	11C	AAATGGTCT_11C	A	2b.7.5
1801-8400	4	2. Female	357.996	2	58.6957	36.9665	0. No	1. Yes	0. No	317.379	68.922	44.9	10.7	11.93	ROUNDS_MDA5	GAAAAGG	10T/8A	GAAAAGG_10T/8A	ATTCT	11C		ATTCT_11C_	AAATGGTCT	10C	AAATGGTCT_10C	A	3b.5.4
1805-8424	3	2. Female	312.304	2	58.6957	36.9665	1. Yes	0. No	0. No	288.739	25.4946	44.9	10.7	11.93	ROUNDS_MDA5	GAAAAGG	10T/8A	GAAAAGG_10T/8A	ATTCT	14C		ATTCT_14C_	AAATGGTCT	10C	AAATGGTCT_10C	A	3b.8.4
1857-8680	4	2. Female	33.7925	2	76.9231	35.9074	1. Yes	1. Yes	0. No	79.0142	31.1654	30.6	9.5	10.04	ROUNDS_MDA5	GAAAAAGG	10T/7A	GAAAAAGG_10T/7A	ATTCT	14C		ATTCT_14C_	AAATGGTCT	9C	AAATGGTCT_9C	A	2.8.3
1859-8691	4	1. Male	61.2636	2	76.9231	35.9074	1. Yes	1. Yes	0. No	86.3085	28.429	30.6	9.5	10.04	ROUNDS_MDA5	GAAAAGG	10T/8A	GAAAAGG_10T/8A	ATTCT	10C		ATTCT_10C_	AAATGGTCT	9C	AAATGGTCT_9C	B	3b.4.3
1878-8783	4	1. Male	48.0074	2	37.7778	17.7878	0. No	0. No	0. No	98.2225	15.7926	30.6	9.5	10.04	ROUNDS_MDA5	GAAAAGG	10T/8A	GAAAAGG_10T/8A	ATTCT	10C		ATTCT_10C_	AAATGGTCT	9C	AAATGGTCT_9C	B	3b.4.3
1879-8790	5	2. Female	36.8928	2	76.9231	35.9074	1. Yes	1. Yes	0. No	133.646	35.1028	30.6	9.5	10.04	ROUNDS_MDA5	GAAAAGG	10T/8A	GAAAAGG_10T/8A	ATTCT	10C		ATTCT_10C_	AAATGGTCT	9C	AAATGGTCT_9C	B	3b.4.3
1889-8840	4	2. Female	17.0732	2	29.4118	11.7747	1. Yes	1. Yes	0. No	NA	NA	30.6	9.5	10.04	ROUNDS_MDA5	GAAAAGG	10T/8A	GAAAAGG_10T/8A	ATTCT	11C		ATTCT_11C_	AAATGGTCT	9C	AAATGGTCT_9C	Ba	3b.5.3
1890-8842	5	1. Male	7.52506	2	29.4118	11.7747	0. No	0. No	0. No	NA	NA	30.6	9.5	10.04	ROUNDS_MDA5	GAAAAGG	10T/8A	GAAAAGG_10T/8A	ATTCT	14C		ATTCT_14C_	AAATGGTCT	10C	AAATGGTCT_10C	A	3b.8.4
1897-8878	5	1. Male	4.80468	2	76.9231	35.9074	1. Yes	1. Yes	0. No	NA	NA	30.6	9.5	10.04	ROUNDS_MDA5	GAAAAGG	10T/8A	GAAAAGG_10T/8A	ATTCT	10C		ATTCT_10C_	AAATGGTCT	9C	AAATGGTCT_9C	Ba	3b.4.3
1899-8888	3	1. Male	560.692	2	76.9231	35.9074	1. Yes	1. Yes	0. No	261.193	70.3935	30.6	9.5	10.04	ROUNDS_MDA5	GAAAAGG	10T/7A	GAAAAGG_10T/7A	ATTCT	10C		ATTCT_10C_	AAATGGTCT	9C	AAATGGTCT_9C	Ba	2b.4.3
2134-9948	3	2. Female	1199.82	5	60.7843	5.89235	1. Yes	1. Yes	0. No	1315.82	485.076	51.8	16.3	17.5	ROUNDS_MDA5	GAAAAGG	10T/8A	GAAAAGG_10T/8A	ATTCT	9C		ATTCT_9C_	AAATGGT	8C	AAATGGT_8C	B	3b.3.2c
2135-9954	4	2. Female	913.09	5	60.7843	5.89235	1. Yes	0. No	0. No	893.372	141.033	51.8	16.3	17.5	ROUNDS_MDA5	GAAAAGG	10T/8A	GAAAAGG_10T/8A	ATTCT	11C		ATTCT_11C_	AAATGGTCT	10C	AAATGGTCT_10C	A	3b.5.4
2136-9960	4	2. Female	688.139	5	67.6471	41.1865	1. Yes	1. Yes	0. No	1145.18	237.523	51.8	16.3	17.5	ROUNDS_MDA5	GAAAAGG	10T/8A	GAAAAGG_10T/8A	ATTCT	11C		ATTCT_11C_	AAATGGTCT	9C	AAATGGTCT_9C	B	3b.5.3
2137-9963	2	2. Female	27.0021	5	67.6471	41.1865	1. Yes	0. No	0. No	1990.16	160.821	51.8	16.3	17.5	ROUNDS_MDA5	GAAAAGG	10T/8A	GAAAAGG_10T/8A	ATTCT	9C		ATTCT_9C_	AAATGGT	8C	AAATGGT_8C	B	3b.3.2c
2140-9981	3	1. Male	10.0828	5	67.6471	41.1865	1. Yes	0. No	0. No	NA	NA	51.8	16.3	17.5	ROUNDS_MDA5	GAAAAAGG	10T/8A	GAAAAAGG_10T/8A	ATTCT	9C		ATTCT_9C_	AAATGGT	8C	AAATGGT_8C	Ba	3.3.2c
2148-10018	1	2. Female	10.1817	5	43.8596	1.76439	1. Yes	0. No	0. No	NA	NA	36.1	8.2	4.4	ROUNDS_MDA5	GAAAAGG	10T/8A	GAAAAGG_10T/8A	ATTCT	13C		ATTCT_13C_	AAATGGTCT	9C	AAATGGTCT_9C	A	3b.7.3
2148-10019	2	2. Female	249.548	5	32.2581	16.139	0. No	1. Yes	0. No	1574.64	428.416	36.1	8.2	4.4	ROUNDS_MDA5	GAAAAGG	10T/8A	GAAAAGG_10T/8A	ATTCT	10C		ATTCT_10C_	AAATGGTCT	9C	AAATGGTCT_9C	A	3b.4.3
2149-10022	3	2. Female	28.6294	5	32.2581	16.139	1. Yes	0. No	0. No	444.35	180.394	36.1	8.2	4.4	ROUNDS_MDA5	GAAAAGG	10T/8A	GAAAAGG_10T/8A	ATTCT	10C		ATTCT_10C_	AAATGGTCT	8C	AAATGGTCT_8C	A	3b.4.2
2150-10027	4	2. Female	7.52506	5	46.6667	20.01	1. Yes	0. No	0. No	NA	NA	36.1	8.2	4.4	ROUNDS_MDA5	GAAAAAGG	10T/8A	GAAAAAGG_10T/8A	ATTCT	11C		ATTCT_11C_	AAATGGTCT	11C	AAATGGTCT_11C	A	3.5.5
2166-10106	4	1. Male	2775.83	5	38.4615	0.01	0. No	0. No	0. No	NA	1526.55	48.1	6.5	28.69	ROUNDS_MDA5	GAAAAGG	10T/8A	GAAAAGG_10T/8A	ATTCT	11C		ATTCT_11C_	AAATGGTCT	9C	AAATGGTCT_9C	A	3b.5.3
2168-10116	5	2. Female	3.65647	5	62.5	2.51	1. Yes	0. No	0. No	NA	NA	48.1	6.5	28.69	ROUNDS_MDA5	GAAAAAGG	10T/8A	GAAAAAGG_10T/8A	ATTCT	10C		ATTCT_10C_	AAATGGTCT	10C	AAATGGTCT_10C	A	3.4.4
2169-10121	3	1. Male	2196.51	5	62.5	2.51	1. Yes	1. Yes	0. No	NA	170.529	48.1	6.5	28.69	ROUNDS_MDA5	GAAAAGG	10T/8A	GAAAAGG_10T/8A	ATTCT	10C		ATTCT_10C_	AAATGGTCT	8C	AAATGGTCT_8C	A	3b.4.2
2174-10146	4	1. Male	14.0475	5	62.5	2.51	1. Yes	0. No	0. No	NA	NA	48.1	6.5	28.69	ROUNDS_MDA5	GAAAAAGG	10T/7A	GAAAAAGG_10T/7A	ATTCT	14C		ATTCT_14C_	AAATGGTCT	10C	AAATGGTCT_10C	A	2.8.4
2175-10149	3	1. Male	5.50763	5	62.5	2.51	1. Yes	0. No	0. No	NA	NA	48.1	6.5	28.69	ROUNDS_MDA5	GAAAAAGG	10T/8A	GAAAAAGG_10T/8A	ATTCT	14C		ATTCT_14C_	AAATGGTCT	8C	AAATGGTCT_8C	A	3.8.2
2175-10151	1	1. Male	4.44404	5	17.2414	0.01	1. Yes	0. No	0. No	NA	NA	48.1	6.5	28.69	ROUNDS_MDA5	GAAAAAGG	10T/8A	GAAAAAGG_10T/8A	ATTCT	11C		ATTCT_11C_	AAATGGTCT	10C	AAATGGTCT_10C	A	3.5.4
2175-10152	1	1. Male	18593.9	5	62.5	2.51	1. Yes	0. No	0. No	NA	1716.34	48.1	6.5	28.69	ROUNDS_MDA5	GAAAAGG	10T/8A	GAAAAGG_10T/8A	ATTCT	10C		ATTCT_10C_	AAATGGTCT	8C	AAATGGTCT_8C	A	3b.4.2
2178-10163	5	1. Male	61.2636	5	61.7021	8.52064	1. Yes	0. No	0. No	152.687	39.9758	48.1	6.5	28.69	ROUNDS_MDA5	GAAAAGG	9T/8A	GAAAAGG_9T/8A	ATTCT	9C		ATTCT_9C_	AAATGGTCT	9C	AAATGGTCT_9C	A	1a.3.3
2182-10186	1	2. Female	78.9465	5	38.4615	0.01	0. No	0. No	0. No	636.222	357.561	48.1	6.5	28.69	ROUNDS_MDA5	GAAAAGG	10T/8A	GAAAAGG_10T/8A	ATTCT	14C		ATTCT_14C_	AAATGGTCT	8C	AAATGGTCT_8C	A	3b.8.2
2188-10216	3	1. Male	75.1889	5	65.1163	2.33558	1. Yes	0. No	0. No	160.419	73.9853	48.1	6.5	28.69	ROUNDS_MDA5	GAAAAGG	10T/8A	GAAAAGG_10T/8A	ATTCT	13C		ATTCT_13C_	AAATGGTCT	8C	AAATGGTCT_8C	A	3b.7.2
2209-10263	3	1. Male	3829.77	5	29.7297	2.7127	0. No	1. Yes	0. No	NA	1821.76	39.2	3.5	5.56	ROUNDS_MDA5	GAAAAGG	9T/8A	GAAAAGG_9T/8A	ATTCT	11C		ATTCT_11C_	AAATGGTCT	8C	AAATGGTCT_8C	A	1a.5.2
2228-10360	5	1. Male	137.649	5	55.1724	17.2514	1. Yes	1. Yes	0. No	518.296	171.6	28.5	5	4.44	ROUNDS_MDA5	GAAAAGG	10T/8A	GAAAAGG_10T/8A	ATTCT	10C		ATTCT_10C_	AAATGGTCT	8C	AAATGGTCT_8C	A	3b.4.2
2233-10384	4	2. Female	8689.17	5	55.1724	17.2514	1. Yes	1. Yes	0. No	NA	471.06	28.5	5	4.44	ROUNDS_MDA5	GAAAAGG	10T/8A	GAAAAGG_10T/8A	ATTCT	10C		ATTCT_10C_	AAATGGTCT	8C	AAATGGTCT_8C	A	3b.4.2
2243-10433	3	2. Female	95.9507	5	25	0.01	1. Yes	0. No	0. No	576.998	230.541	42.4	13.8	38.3	ROUNDS_MDA5	GAAAAAGG	10T/8A	GAAAAAGG_10T/8A	ATTCT	10C		ATTCT_10C_	AAATGGTCT	8C	AAATGGTCT_8C	B	3.4.2
2243-10434	3	1. Male	143.125	5	75.6757	51.3614	1. Yes	1. Yes	0. No	443.353	163.962	42.4	13.8	38.3	ROUNDS_MDA5	GAAAAGG	10T/8A	GAAAAGG_10T/8A	ATTCT	9C		ATTCT_9C_	AAATGGT	8C	AAATGGT_8C	B	3b.3.2c
2243-10436	2	1. Male	14.8941	5	75.6757	51.3614	1. Yes	1. Yes	0. No	NA	NA	42.4	13.8	38.3	ROUNDS_MDA5	GAAAAGG	10T/8A	GAAAAGG_10T/8A	ATTCT	10C		ATTCT_10C_	AAATGGT	9C	AAATGGT_9C	Ba	3b.4.3c
2244-10438	2	1. Male	237.671	5	75.6757	51.3614	1. Yes	1. Yes	0. No	634.732	221.372	42.4	13.8	38.3	ROUNDS_MDA5	GAAAAAGG	10T/7A	GAAAAAGG_10T/7A	ATTCT	9C		ATTCT_9C_	AAATGGT	8C	AAATGGT_8C	B	2.3.2c
2246-10448	3	2. Female	17.2406	5	37.037	11.1211	1. Yes	0. No	0. No	NA	NA	42.4	13.8	38.3	ROUNDS_MDA5	GAAAAGG	10T/8A	GAAAAGG_10T/8A	ATTCT	9C		ATTCT_9C_	AAATGGT	8C	AAATGGT_8C	Ba	3b.3.2c
2247-10454	2	1. Male	29.1933	5	75.6757	51.3614	1. Yes	1. Yes	0. No	409.371	130.857	42.4	13.8	38.3	ROUNDS_MDA5	GAAAAGG	10T/8A	GAAAAGG_10T/8A	ATTCT	10C		ATTCT_10C_	AAATGGT	8C	AAATGGT_8C	B	3b.4.2c
2247-10456	3	1. Male	80.5016	5	75.6757	51.3614	1. Yes	0. No	0. No	363.048	118.218	42.4	13.8	38.3	ROUNDS_MDA5	GAAAAGG	10T/8A	GAAAAGG_10T/8A	ATTCT	10C		ATTCT_10C_	AAATGGTCT	9C	AAATGGTCT_9C	B	3b.4.3
2248-10461	4	2. Female	72.312	5	63.4146	4.88805	1. Yes	0. No	0. No	517.787	154.666	42.4	13.8	38.3	ROUNDS_MDA5	GAAAAGG	10T/8A	GAAAAGG_10T/8A	ATTCT	10C		ATTCT_10C_	AAATGGTCT	9C	AAATGGTCT_9C	A	3b.4.3
2250-10467	3	2. Female	226.359	5	75.6757	51.3614	1. Yes	1. Yes	0. No	740.855	245.814	42.4	13.8	38.3	ROUNDS_MDA5	GAAAAAGG	10T/7A	GAAAAAGG_10T/7A	ATTCT	9C		ATTCT_9C_	AAATGGT	8C	AAATGGT_8C	B	2.3.2c
2251-10472	2	2. Female	7149.29	5	75.6757	51.3614	1. Yes	1. Yes	0. No	5536.18	1481.66	42.4	13.8	38.3	ROUNDS_MDA5	GAAAAAGG	10T/8A	GAAAAAGG_10T/8A	ATTCT	10C		ATTCT_10C_	AAATGGT	9C	AAATGGT_9C	B	3.4.3c
2253-10484	4	2. Female	8.79594	5	75.6757	51.3614	1. Yes	1. Yes	0. No	NA	NA	42.4	13.8	38.3	ROUNDS_MDA5	GAAAAAGG	10T/8A	GAAAAAGG_10T/8A	ATTCT	9C		ATTCT_9C_	AAATGGTCT	8C	AAATGGTCT_8C	B	3.3.2
2253-10486	2	1. Male	18.1021	5	75.6757	51.3614	1. Yes	1. Yes	0. No	NA	NA	42.4	13.8	38.3	ROUNDS_MDA5	GAAAAAGG	10T/7A	GAAAAAGG_10T/7A	ATTCT	9C		ATTCT_9C_	AAATGGT	8C	AAATGGT_8C	Ba	2.3.2c
2254-10487	1	2. Female	22.0012	5	37.037	11.1211	0. No	1. Yes	0. No	217.054	56.7752	42.4	13.8	38.3	ROUNDS_MDA5	GAAAAGG	10T/8A	GAAAAGG_10T/8A	ATTCT	9C		ATTCT_9C_	AAATGGT	8C	AAATGGT_8C	B	3b.3.2c
2255-10493	4	1. Male	9.23552	5	75.6757	51.3614	1. Yes	1. Yes	0. No	NA	NA	42.4	13.8	38.3	ROUNDS_MDA5	GAAAAAGG	10T/8A	GAAAAAGG_10T/8A	ATTCT	9C		ATTCT_9C_	AAATGGT	8C	AAATGGT_8C	B	3.3.2c
2255-10495	1	1. Male	26.74	5	75.6757	51.3614	1. Yes	0. No	0. No	419.47	388.31	42.4	13.8	38.3	ROUNDS_MDA5	GAAAAGG	10T/8A	GAAAAGG_10T/8A	ATTCT	9C		ATTCT_9C_	AAATGGT	8C	AAATGGT_8C	B	3b.3.2c
2255-10496	3	2. Female	2.72891	5	75.6757	51.3614	1. Yes	0. No	0. No	NA	NA	42.4	13.8	38.3	ROUNDS_MDA5	GAAAAGG	10T/8A	GAAAAGG_10T/8A	ATTCT	14C		ATTCT_14C_	AAATGGTCT	9C	AAATGGTCT_9C	B	3b.8.3
2256-10501	3	2. Female	922.039	5	75.6757	51.3614	1. Yes	1. Yes	0. No	1141.9	331.631	42.4	13.8	38.3	ROUNDS_MDA5	GAAAAGG	10T/8A	GAAAAGG_10T/8A	ATTCT	9C		ATTCT_9C_	AAATGGT	8C	AAATGGT_8C	B	3b.3.2c
2258-10504	3	2. Female	46.1705	5	46.3415	26.8393	1. Yes	1. Yes	0. No	335.522	143.145	34.6	10.1	14.29	ROUNDS_MDA5	GAAAAGG	10T/8A	GAAAAGG_10T/8A	ATTCT	10C		ATTCT_10C_	AAATGGTCT	9C	AAATGGTCT_9C	B	3b.4.3
2262-10525	5	2. Female	9.98499	5	43.75	6.26	0. No	0. No	0. No	NA	NA	34.6	10.1	14.29	ROUNDS_MDA5	GAAAAAGG	10T/8A	GAAAAAGG_10T/8A	ATTCT	14C		ATTCT_14C_	AAATGGTCT	10C	AAATGGTCT_10C	A	3.8.4
2266-10545	3	1. Male	913.09	5	50	5.01	1. Yes	0. No	0. No	1775.94	806.058	34.6	10.1	14.29	ROUNDS_MDA5	GAAAAGG	9T/8A	GAAAAGG_9T/8A	ATTCT	8C		ATTCT_8C_	AAATGGTCT	9C	AAATGGTCT_9C	A	1a.2.3
2267-10551	3	1. Male	11.4459	5	50	5.01	1. Yes	0. No	0. No	NA	NA	34.6	10.1	14.29	ROUNDS_MDA5	GAAAAGG	9T/8A	GAAAAGG_9T/8A	ATTCT	9C		ATTCT_9C_	AAATGGTCT	9C	AAATGGTCT_9C	A	1a.3.3
2268-10556	3	2. Female	1088.32	5	21.2121	3.0403	0. No	1. Yes	0. No	2060.61	805.153	34.6	10.1	14.29	ROUNDS_MDA5	GAAAAGG	9T/8A	GAAAAGG_9T/8A	ATTCT	9C		ATTCT_9C_	AAATGGTCT	9C	AAATGGTCT_9C	A	1.3.3
2280-10615	3	1. Male	35.1369	5	46.3415	26.8393	1. Yes	1. Yes	0. No	508.03	145.459	34.6	10.1	14.29	ROUNDS_MDA5	GAAAAGG	10T/8A	GAAAAGG_10T/8A	ATTCT	11C		ATTCT_11C_	AAATGGTCT	9C	AAATGGTCT_9C	B	3b.5.3
2284-10629	4	2. Female	4.99582	5	53.4884	41.8705	1. Yes	1. Yes	0. No	NA	NA	41.8	11.6	14.29	ROUNDS_MDA5	GAAAAGG	10T/8A	GAAAAGG_10T/8A	ATTCT	10C		ATTCT_10C_	AAATGGTCT	9C	AAATGGTCT_9C	Ba	3b.4.3
2289-10657	5	1. Male	20.3498	5	46.875	9.385	1. Yes	0. No	0. No	NA	NA	41.8	11.6	14.29	ROUNDS_MDA5	GAAAAGG	10T/8A	GAAAAGG_10T/8A	ATTCT	11C		ATTCT_11C_	AAATGGTCT	8C	AAATGGTCT_8C	A	3b.5.2
2290-10659	5	2. Female	20.1523	5	60.6061	18.1918	1. Yes	0. No	0. No	NA	NA	41.8	11.6	14.29	ROUNDS_MDA5	GAAAAAGG	10T/7A	GAAAAAGG_10T/7A	ATTCT	13C		ATTCT_13C_	AAATGGTCT	9C	AAATGGTCT_9C	A	2.7.3
2290-10661	NA	NA	3.80194	5	60.6061	18.1918	NA	NA	NA	NA	NA	41.8	11.6	14.29	ROUNDS_MDA5	GAAAAAGG	10T/8A	GAAAAAGG_10T/8A	ATTCT	14C		ATTCT_14C_	AAATGGTCT	10C	AAATGGTCT_10C	A	3.8.4
2293-10676	4	2. Female	69.5453	5	53.4884	41.8705	1. Yes	1. Yes	0. No	588.194	220.35	41.8	11.6	14.29	ROUNDS_MDA5	GAAAAGG	10T/8A	GAAAAGG_10T/8A	ATTCT	11C		ATTCT_11C_	AAATGGTCT	7C	AAATGGTCT_7C	A	3b.5.8
2294-10681	5	1. Male	120.08	5	53.4884	41.8705	1. Yes	1. Yes	0. No	651.893	156.672	41.8	11.6	14.29	ROUNDS_MDA5	GAAAAAGG	10T/8A	GAAAAAGG_10T/8A	ATTCT	11C		ATTCT_11C_	AAATGGTCT	7C	AAATGGTCT_7C	A	3.5.8
2297-10696	4	1. Male	3.69231	5	46.875	9.385	1. Yes	0. No	0. No	NA	NA	41.8	11.6	14.29	ROUNDS_MDA5	GAAAAGG	10T/8A	GAAAAGG_10T/8A	ATTCT	12C		ATTCT_12C_	AAATGGTCT	8C	AAATGGTCT_8C	B	3b.6.2
2300-10712	5	1. Male	3.34919	5	59.375	0.01	1. Yes	0. No	0. No	13.7142	7.14274	41.8	11.6	14.29	ROUNDS_MDA5	GAAAAGG	10T/8A	GAAAAGG_10T/8A	ATTCT	10C		ATTCT_10C_	AAATGGTCT	9C	AAATGGTCT_9C	Ba	3b.4.3
2303-10728	5	1. Male	80.5016	5	46.875	9.385	1. Yes	0. No	0. No	860.802	218.741	41.8	11.6	14.29	ROUNDS_MDA5	GAAAAGG	10T/8A	GAAAAGG_10T/8A	ATTCT	12C		ATTCT_12C_	AAATGGTCT	8C	AAATGGTCT_8C	A	3b.6.2
2311-10767	1	2. Female	101.733	5	53.4884	41.8705	1. Yes	0. No	0. No	1.5309	1.12986	41.8	11.6	14.29	ROUNDS_MDA5	GAAAAGG	10T/8A	GAAAAGG_10T/8A	ATTCT	11C		ATTCT_11C_	AAATGGTCT	7C	AAATGGTCT_7C	A	3b.5.8
2314-10783	5	2. Female	272.444	5	53.4884	41.8705	1. Yes	1. Yes	0. No	783.901	245.505	41.8	11.6	14.29	ROUNDS_MDA5	GAAAAGG	10T/8A	GAAAAGG_10T/8A	ATTCT	10C		ATTCT_10C_	AAATGGTCT	9C	AAATGGTCT_9C	B	3b.4.3
2316-10792	3	1. Male	4.31589	5	53.4884	41.8705	1. Yes	1. Yes	0. No	NA	NA	41.8	11.6	14.29	ROUNDS_MDA5	GAAAAGG	10T/8A	GAAAAGG_10T/8A	ATTCT	11C		ATTCT_11C_	AAATGGTCT	7C	AAATGGTCT_7C	A	3b.5.8
2316-10793	1	2. Female	16.9075	5	46.875	9.385	1. Yes	0. No	0. No	NA	NA	41.8	11.6	14.29	ROUNDS_MDA5	GAAAAAGG	10T/7A	GAAAAAGG_10T/7A	ATTCT	12C		ATTCT_12C_	AAATGGTCT	8C	AAATGGTCT_8C	B	2.6.2
2356-10989	4	1. Male	426.7	5	37.5	5.01	1. Yes	1. Yes	0. No	1105.15	202.498	35.8	4.9	2.34	ROUNDS_MDA5	GAAAAGG	10T/8A	GAAAAGG_10T/8A	ATTCT	10C		ATTCT_10C_	AAATGGTCT	9C	AAATGGTCT_9C	B	3b.4.3
2394-11155	3	2. Female	21.3667	5	51.3514	21.6316	1. Yes	1. Yes	0. No	172.186	48.1609	33.8	5.9	3.52	ROUNDS_MDA5	GAAAAGG	10T/8A	GAAAAGG_10T/8A	ATTCT	10C		ATTCT_10C_	AAATGGTCT	9C	AAATGGTCT_9C	B	3b.4.3
2405-11212	5	2. Female	230.817	5	51.3514	21.6316	1. Yes	0. No	0. No	855.508	90.918	33.8	5.9	3.52	ROUNDS_MDA5	GAAAAGG	10T/8A	GAAAAGG_10T/8A	ATTCT	14C		ATTCT_14C_	AAATGGTCT	11C	AAATGGTCT_11C	A	3b.8.5
2437-11365	NA	NA	715.516	5	58.3333	5.56556	NA	NA	NA	1256.21	456.685	39.8	9.6	15.38	ROUNDS_MDA5	GAAAAGG	10T/8A	GAAAAGG_10T/8A	ATTCT	11C		ATTCT_11C_	AAATGGTCT	9C	AAATGGTCT_9C	A	3b.5.3
2437-11366	1	2. Female	1444.09	5	52.6316	26.3258	0. No	1. Yes	0. No	2610.35	1402.23	39.8	9.6	15.38	ROUNDS_MDA5	GAAAAGG	10T/8A	GAAAAGG_10T/8A	ATTCT	14C		ATTCT_14C_	AAATGGTCT	11C	AAATGGTCT_11C	A	3b.8.5
2441-11387	1	1. Male	240	5	58.3333	5.56556	0. No	1. Yes	0. No	1095.28	437.861	39.8	9.6	15.38	ROUNDS_MDA5	GAAAAGG	10T/8A	GAAAAGG_10T/8A	ATTCT	11C		ATTCT_11C_	AAATGGTCT	9C	AAATGGTCT_9C	A	3b.5.3
2442-11393	5	1. Male	141.736	5	17.6471	2.95118	1. Yes	0. No	0. No	1104.08	427.312	39.8	9.6	15.38	ROUNDS_MDA5	GAAAAGG	10T/7A	GAAAAGG_10T/7A	ATTCT	10C		ATTCT_10C_	AAATGGTCT	8C	AAATGGTCT_8C	A	2b.4.2
2448-11422	2	2. Female	197.468	5	33.3333	11.1211	1. Yes	0. No	0. No	1622.95	703.414	39.8	9.6	15.38	ROUNDS_MDA5	GAAAAGG	10T/8A	GAAAAGG_10T/8A	ATTCT	14C		ATTCT_14C_	AAATGGTCT	8C	AAATGGTCT_8C	A	3b.8.2
2450-11434	1	2. Female	16.42	5	33.3333	11.1211	0. No	1. Yes	0. No	NA	NA	39.8	9.6	15.38	ROUNDS_MDA5	GAAAAAGG	10T/8A	GAAAAAGG_10T/8A	ATTCT	10C		ATTCT_10C_	AAATGGTCT	9C	AAATGGTCT_9C	Ba	3.4.3
2451-11436	5	2. Female	27.2667	5	33.3333	11.1211	0. No	0. No	0. No	108.783	48.4725	39.8	9.6	15.38	ROUNDS_MDA5	GAAAAGG	10T/8A	GAAAAGG_10T/8A	ATTCT	10C		ATTCT_10C_	AAATGGTCT	9C	AAATGGTCT_9C	B	3b.4.3
2452-11442	4	1. Male	82.0873	5	17.6471	2.95118	1. Yes	0. No	0. No	176.087	57.419	39.8	9.6	15.38	ROUNDS_MDA5	GAAAAAGG	10T/8A	GAAAAAGG_10T/8A	ATTCT	9C		ATTCT_9C_	AAATGGTCT	9C	AAATGGTCT_9C	B	3.3.3
2490-11623	2	1. Male	4.71186	5	38.0952	35.7243	1. Yes	1. Yes	0. No	NA	NA	33.8	9.7	4.48	ROUNDS_MDA5	GAAAAAGG	10T/8A	GAAAAAGG_10T/8A	ATTCT	10C		ATTCT_10C_	AAATGGTCT	9C	AAATGGTCT_9C	Ba	3.4.3
2495-11650	5	2. Female	484.382	5	38.0952	35.7243	0. No	1. Yes	0. No	636.308	184.44	33.8	9.7	4.48	ROUNDS_MDA5	GAAAAGG	10T/8A	GAAAAGG_10T/8A	ATTCT	10C		ATTCT_10C_	AAATGGT	9C	AAATGGT_9C	B	3b.4.3c
2499-11670	5	1. Male	6.25216	5	40.8163	18.3773	1. Yes	0. No	0. No	NA	NA	33.8	9.7	4.48	ROUNDS_MDA5	GAAAAAGG	9T/7A	GAAAAAGG_9T/7A	ATTCT	12C		ATTCT_12C_	AAATGGTCT	10C	AAATGGTCT_10C	A	1a.6.4
2934-13737	2	2. Female	15.0401	3	59.1837	4.09163	1. Yes	0. No	0. No	NA	NA	24.5	3.7	6.16	ROUNDS_MDA5	GAAAAAGG	10T/7A	GAAAAAGG_10T/7A	ATTCT	14C		ATTCT_14C_	AAATGGTCT	10C	AAATGGTCT_10C	A	2.8.4
2971-13918	2	2. Female	6.4378	3	70.2128	2.13766	1. Yes	0. No	0. No	NA	NA	41.1	7.7	16.98	ROUNDS_MDA5	GAAAAGG	10T/8A	GAAAAGG_10T/8A	ATTCT	10C	5C-ATCAAA	ATTCT_10C_5C-ATCAAA	AAATGGTCT	9C	AAATGGTCT_9C	Ba	3b.4b.3
2976-13947	2	2. Female	25.7169	3	63.0435	17.4013	1. Yes	1. Yes	0. No	264.74	51.5269	41.1	7.7	16.98	ROUNDS_MDA5	GAAAAGG	10T/8A	GAAAAGG_10T/8A	ATTCT	11C		ATTCT_11C_	AAATGGTCT	9C	AAATGGTCT_9C	A	3b.5.3
2977-13949	1	1. Male	14.7495	3	46.4286	8.93857	0. No	1. Yes	0. No	NA	NA	41.1	7.7	16.98	ROUNDS_MDA5	GAAAAGG	10T/8A	GAAAAGG_10T/8A	ATTCT	10C		ATTCT_10C_	AAATGGTCT	10C	AAATGGTCT_10C	A	3b.4.4
2983-13981	3	2. Female	372.239	3	70.2128	2.13766	1. Yes	0. No	0. No	243.918	77.5972	41.1	7.7	16.98	ROUNDS_MDA5	GAAAAAGG	10T/8A	GAAAAAGG_10T/8A	ATTCT	10C		ATTCT_10C_	AAATGGTCT	9C	AAATGGTCT_9C	B	3.4.3
2987-13999	1	2. Female	612.134	3	70.2128	2.13766	1. Yes	0. No	0. No	155.358	64.54	41.1	7.7	16.98	ROUNDS_MDA5	GAAAAGG	10T/8A	GAAAAGG_10T/8A	ATTCT	11C		ATTCT_11C_	AAATGGTCT	9C	AAATGGTCT_9C	A	3b.5.3
2991-14016	1	2. Female	1430.08	3	16.2791	9.31233	1. Yes	0. No	0. No	339.44	103.123	27.6	7.8	6.74	ROUNDS_MDA5	GAAAAGG	10T/8A	GAAAAGG_10T/8A	ATTCT	11C		ATTCT_11C_	AAATGGTCT	9C	AAATGGTCT_9C	B	3b.5.3
2994-14032	2	1. Male	8604.84	3	71.4286	23.8195	1. Yes	1. Yes	0. No	NA	115.816	27.6	7.8	6.74	ROUNDS_MDA5	GAAAAGG	10T/8A	GAAAAGG_10T/8A	ATTCT	10C		ATTCT_10C_	AAATGGTCT	9C	AAATGGTCT_9C	A	3b.4.3
3001-14067	1	1. Male	14.7495	3	58.8235	13.7355	1. Yes	0. No	0. No	NA	NA	27.6	7.8	6.74	ROUNDS_MDA5	GAAAAAGG	10T/8A	GAAAAAGG_10T/8A	ATTCT	14C		ATTCT_14C_	AAATGGTCT	9C	AAATGGTCT_9C	A	3.8.3
3002-14069	3	1. Male	344.299	3	71.4286	23.8195	1. Yes	0. No	0. No	238.708	88.3749	27.6	7.8	6.74	ROUNDS_MDA5	GAAAAGG	10T/8A	GAAAAGG_10T/8A	ATTCT	10C		ATTCT_10C_	AAATGGTCT	10C	AAATGGTCT_10C	A	3b.4.4
3003-14078	4	2. Female	224.162	3	58.8235	13.7355	0. No	1. Yes	0. No	221.157	82.969	27.6	7.8	6.74	ROUNDS_MDA5	GAAAAGG	10T/8A	GAAAAGG_10T/8A	ATTCT	14C		ATTCT_14C_	AAATGGTCT	9C	AAATGGTCT_9C	A	3b.8.3
3004-14083	4	2. Female	56.6652	3	67.3913	4.35783	1. Yes	0. No	0. No	80.7636	16.6584	27.6	7.8	6.74	ROUNDS_MDA5	GAAAAGG	10T/8A	GAAAAGG_10T/8A	ATTCT	10C		ATTCT_10C_	AAATGGT	8C	AAATGGT_8C	B	3b.4.2c
3027-14195	4	2. Female	64.9557	3	71.4286	23.8195	1. Yes	0. No	0. No	83.9913	21.0311	27.6	7.8	6.74	ROUNDS_MDA5	GAAAAGG	10T/8A	GAAAAGG_10T/8A	ATTCT	13C		ATTCT_13C_	AAATGGTCT	9C	AAATGGTCT_9C	A	3b.7.3
3029-14204	3	1. Male	52795.6	3	71.4286	23.8195	1. Yes	1. Yes	0. No	NA	1300.64	27.6	7.8	6.74	ROUNDS_MDA5	GAAAAGG	10T/8A	GAAAAGG_10T/8A	ATTCT	10C		ATTCT_10C_	AAATGGTCT	10C	AAATGGTCT_10C	A	3b.4.4
32-154	2	2. Female	24.4928	4	69.3548	8.07452	1. Yes	0. No	0. No	184.086	46.5618	73.9	8	9.83	ROUNDS_MDA5	GAAAAAGG	10T/8A	GAAAAAGG_10T/8A	ATTCT	10C		ATTCT_10C_	AAATGGTCT	9C	AAATGGTCT_9C	B	3.4.3
3327-15612	5	1. Male	28.3515	7	32.7	2.01	1. Yes	0. No	0. No	174.351	44.2361	29.1	5	2.66	ROUNDS_MDA8	GAAAAGG	10T/8A	GAAAAGG_10T/8A	ATTCT	10C		ATTCT_10C_	AAATGGTCT	9C	AAATGGTCT_9C	A	3b.4.3
3334-15649	4	2. Female	7.16689	7	47.4	21.11	1. Yes	1. Yes	0. No	NA	NA	29.1	5	2.66	ROUNDS_MDA8	GAAAAGG	10T/8A	GAAAAGG_10T/8A	ATTCT	10C		ATTCT_10C_	AAATGGTCT	9C	AAATGGTCT_9C	A	3b.4.3
3335-15652	5	2. Female	6.56461	7	47.4	21.11	1. Yes	0. No	0. No	NA	NA	29.1	5	2.66	ROUNDS_MDA8	GAAAAGG	10T/8A	GAAAAGG_10T/8A	ATTCT	10C		ATTCT_10C_	AAATGGTCT	9C	AAATGGTCT_9C	A	3b.4.3
3380-15877	5	1. Male	3.65647	7	47.4	21.11	1. Yes	0. No	0. No	NA	NA	29.1	5	2.66	ROUNDS_MDA8	GAAAAAGG	10T/8A	GAAAAAGG_10T/8A	ATTCT	10C		ATTCT_10C_	AAATGGTCT	9C	AAATGGTCT_9C	A	3.4.3
3387-15914	2	1. Male	1.97792	7	47.4	21.11	0. No	1. Yes	0. No	NA	NA	29.1	5	2.66	ROUNDS_MDA8	GAAAAGG	10T/8A	GAAAAGG_10T/8A	ATTCT	11C		ATTCT_11C_	AAATGGTCT	10C	AAATGGTCT_10C	A	3b.5.4
3395-15950	4	1. Male	164.065	7	50.9	24.51	1. Yes	0. No	0. No	333.175	120.757	49.5	9.5	10.3	ROUNDS_MDA8	GAAAAAGG	10T/7A	GAAAAAGG_10T/7A	ATTCT	13C		ATTCT_13C_	AAATGGTCT	9C	AAATGGTCT_9C	A	2.7.3
3396-15955	3	2. Female	4.80468	7	64	10.01	1. Yes	1. Yes	1. Yes	NA	NA	49.5	9.5	10.3	ROUNDS_MDA8	GAAAAGG	10T/8A	GAAAAGG_10T/8A	ATTCT	14C		ATTCT_14C_	AAATGGTCT	10C	AAATGGTCT_10C	A	3b.8.4
3399-15973	4	2. Female	113.255	7	50.9	24.51	1. Yes	0. No	0. No	340.757	147.379	49.5	9.5	10.3	ROUNDS_MDA8	GAAAAGG	10T/7A	GAAAAGG_10T/7A	ATTCT	13C		ATTCT_13C_	AAATGGTCT	9C	AAATGGTCT_9C	A	2b.7.3
3417-16061	5	2. Female	10.6905	7	55.6	5.61	1. Yes	1. Yes	0. No	NA	NA	49.5	9.5	10.3	ROUNDS_MDA8	GAAAAAGG	10T/8A	GAAAAAGG_10T/8A	ATTCT	13C		ATTCT_13C_	AAATGGTCT	10C	AAATGGTCT_10C	A	3.7.4
3433-16143	3	1. Male	17.2406	7	40.4	4.31	1. Yes	0. No	0. No	NA	NA	49.5	9.5	10.3	ROUNDS_MDA8	GAAAAGG	10T/8A	GAAAAGG_10T/8A	ATTCT	10C		ATTCT_10C_	AAATGGTCT	8C	AAATGGTCT_8C	Ba	3b.4.2
3437-16160	4	1. Male	2.45129	7	79.1	16.31	1. Yes	1. Yes	0. No	NA	NA	49.5	9.5	10.3	ROUNDS_MDA8	GAAAAAGG	10T/8A	GAAAAAGG_10T/8A	ATTCT	14C		ATTCT_14C_	AAATGGTCT	9C	AAATGGTCT_9C	A	3.8.3
3438-16167	3	1. Male	68.8703	7	57.1	2.41	1. Yes	0. No	0. No	165.34	51.2749	49.5	9.5	10.3	ROUNDS_MDA8	GAAAAGG	10T/7A	GAAAAGG_10T/7A	ATTCT	10C		ATTCT_10C_	AAATGGTCT	9C	AAATGGTCT_9C	A	2b.4.3
3447-16212	5	2. Female	24.7329	7	39	9.81	1. Yes	1. Yes	0. No	321.091	41.9052	49.5	9.5	10.3	ROUNDS_MDA8	GAAAAGG	10T/8A	GAAAAGG_10T/8A	ATTCT	14C		ATTCT_14C_	AAATGGTCT	10C	AAATGGTCT_10C	A	3b.8.4
3454-16248	5	2. Female	5.14416	7	50.9	24.51	0. No	1. Yes	0. No	NA	NA	49.5	9.5	10.3	ROUNDS_MDA8	GAAAAGG	10T/8A	GAAAAGG_10T/8A	ATTCT	11C		ATTCT_11C_	AAATGGTCT	10C	AAATGGTCT_10C	A	3b.5.4
3457-16264	3	2. Female	10.9011	7	56.4	10.91	0. No	1. Yes	0. No	NA	NA	49.5	9.5	10.3	ROUNDS_MDA8	GAAAAAGG	10T/8A	GAAAAAGG_10T/8A	ATTCT	11C		ATTCT_11C_	AAATGGTCT	10C	AAATGGTCT_10C	A	3.5.4
3458-16265	5	2. Female	51.3995	7	55.6	5.61	1. Yes	0. No	0. No	142.391	38.1353	49.5	9.5	10.3	ROUNDS_MDA8	GAAAAGG	10T/8A	GAAAAGG_10T/8A	ATTCT	12C		ATTCT_12C_	AAATGGTCT	10C	AAATGGTCT_10C	A	3b.6.4
3458-16266	5	2. Female	27.534	7	50.9	24.51	1. Yes	1. Yes	0. No	80.6911	32.3732	49.5	9.5	10.3	ROUNDS_MDA8	GAAAAGG	10T/7A	GAAAAGG_10T/7A	ATTCT	11C		ATTCT_11C_	AAATGGTCT	11C	AAATGGTCT_11C	A	2b.5.5
3459-16273	5	1. Male	102.73	7	57.1	2.41	1. Yes	0. No	0. No	522.038	189.9	49.5	9.5	10.3	ROUNDS_MDA8	GAAAAAGG	10T/7A	GAAAAAGG_10T/7A	ATTCT	14C		ATTCT_14C_	AAATGGTCT	10C	AAATGGTCT_10C	A	2.8.4
3462-16289	3	2. Female	19.3812	7	39.7	12.11	1. Yes	0. No	0. No	NA	NA	35.8	7.3	1.47	ROUNDS_MDA8	GAAAAGG	10T/8A	GAAAAGG_10T/8A	ATTCT	10C		ATTCT_10C_	AAATGGTCT	9C	AAATGGTCT_9C	A	3b.4.3
3508-16516	2	2. Female	36.1801	7	66.7	9.81	1. Yes	1. Yes	0. No	188.89	53.9064	35.8	7.3	1.47	ROUNDS_MDA8	GAAAAGG	10T/8A	GAAAAGG_10T/8A	ATTCT	14C		ATTCT_14C_	AAATGGTCT	10C	AAATGGTCT_10C	A	3b.8.4
3520-16577	2	1. Male	116.618	7	50	11.91	1. Yes	1. Yes	0. No	775.446	254.891	35.8	7.4	6.43	ROUNDS_MDA8	GAAAAGG	10T/8A	GAAAAGG_10T/8A	ATTCT	11C		ATTCT_11C_	AAATGGTCT	9C	AAATGGTCT_9C	Ba	3b.5.3
3532-16637	4	2. Female	280.533	7	50	11.91	1. Yes	0. No	0. No	668.683	230.971	35.8	7.4	6.43	ROUNDS_MDA8	GAAAAGG	10T/8A	GAAAAGG_10T/8A	ATTCT	11C		ATTCT_11C_	AAATGGTCT	9C	AAATGGTCT_9C	Ba	3b.5.3
3538-16667	3	2. Female	138.998	7	43.9	17.11	1. Yes	1. Yes	0. No	278.233	64.1588	35.8	7.4	6.43	ROUNDS_MDA8	GAAAAGG	10T/7A	GAAAAGG_10T/7A	ATTCT	12C		ATTCT_12C_	AAATGGTCT	9C	AAATGGTCT_9C	A	2b.6.3
3543-16689	2	1. Male	175226	7	61.5	7.71	1. Yes	0. No	0. No	NA	18042.2	35.6	4.9	3.32	ROUNDS_MDA8	GAAAAAGG	10T/7A	GAAAAAGG_10T/7A	ATTCT	10C		ATTCT_10C_	AAATGGTCT	9C	AAATGGTCT_9C	A	2.4.3
3544-16697	3	1. Male	84.5246	7	54.7	4.71	1. Yes	0. No	0. No	143.17	52.9249	35.6	4.9	3.32	ROUNDS_MDA8	GAAAAGG	10T/8A	GAAAAGG_10T/8A	ATTCT	10C		ATTCT_10C_	AAATGGTCT	9C	AAATGGTCT_9C	A	3b.4.3
3566-16805	2	1. Male	39788.7	7	37.5	2.11	0. No	0. No	0. No	NA	1219.2	35.6	4.9	3.32	ROUNDS_MDA8	GAAAAGG	10T/8A	GAAAAGG_10T/8A	ATTCT	10C		ATTCT_10C_	AAATGGTCT	9C	AAATGGTCT_9C	A	3b.4.3
3573-16841	5	2. Female	31.256	7	54.7	4.71	0. No	0. No	0. No	123.943	20.1813	35.6	4.9	3.32	ROUNDS_MDA8	GAAAAGG	10T/8A	GAAAAGG_10T/8A	ATTCT	10C		ATTCT_10C_	AAATGGTCT	9C	AAATGGTCT_9C	A	3b.4.3
3773-17820	3	2. Female	25.9689	9	47.6	11.91	1. Yes	1. Yes	0. No	390.667	225.606	32.6	6.7	26.09	ROUNDS_MDA8	GAAAAGG	10T/8A	GAAAAGG_10T/8A	ATTCT	12C		ATTCT_12C_	AAATGGTCT	10C	AAATGGTCT_10C	A	3b.6.4
3778-17846	4	1. Male	36.8928	9	47.6	11.91	1. Yes	0. No	0. No	206.739	103.472	32.6	6.7	26.09	ROUNDS_MDA8	GAAAAAGG	10T/7A	GAAAAAGG_10T/7A	ATTCT	12C		ATTCT_12C_	AAATGGTCT	10C	AAATGGTCT_10C	A	2.6.4
3780-17855	2	2. Female	49.9173	9	47.6	11.91	1. Yes	1. Yes	0. No	463.295	167.001	32.6	6.7	26.09	ROUNDS_MDA8	GAAAAGG	10T/8A	GAAAAGG_10T/8A	ATTCT	12C		ATTCT_12C_	AAATGGTCT	10C	AAATGGTCT_10C	A	3b.6.4
3780-17857	2	1. Male	13.2491	9	53.1	3.11	1. Yes	0. No	0. No	NA	NA	32.6	6.7	26.09	ROUNDS_MDA8	GAAAAAGG	10T/8A	GAAAAAGG_10T/8A	ATTCT	10C		ATTCT_10C_	AAATGGTCT	9C	AAATGGTCT_9C	A	3.4.3
3793-17922	4	2. Female	655.386	9	27.9	2.31	0. No	0. No	0. No	464.703	126.894	20.7	3.7	3.41	ROUNDS_MDA8	GAAAAGG	10T/8A	GAAAAGG_10T/8A	ATTCT	10C		ATTCT_10C_	AAATGGTCT	9C	AAATGGTCT_9C	A	3b.4.3
3797-17943	2	2. Female	6.69392	9	27.9	2.31	1. Yes	0. No	0. No	NA	NA	20.7	3.7	3.41	ROUNDS_MDA8	GAAAAGG	10T/8A	GAAAAGG_10T/8A	ATTCT	10C		ATTCT_10C_	AAATGGTCT	9C	AAATGGTCT_9C	A	3b.4.3
3811-18007	5	1. Male	92.2795	9	41.3	0.01	1. Yes	0. No	0. No	NA	NA	47.8	9.6	3.26	ROUNDS_MDA8	GAAAAGG	10T/8A	GAAAAGG_10T/8A	ATTCT	14C		ATTCT_14C_	AAATGGTCT	9C	AAATGGTCT_9C	A	3b.8.3
3816-18033	5	2. Female	170.592	9	41.3	0.01	1. Yes	0. No	0. No	460.147	141.221	47.8	9.6	3.26	ROUNDS_MDA8	GAAAAGG	10T/8A	GAAAAGG_10T/8A	ATTCT	13C		ATTCT_13C_	AAATGGTCT	10C	AAATGGTCT_10C	A	3b.7.4
3822-18059	2	2. Female	19.763	9	44.6	10.71	1. Yes	1. Yes	0. No	NA	NA	45.7	8.4	5.68	ROUNDS_MDA8	GAAAAGG	10T/8A	GAAAAGG_10T/8A	ATTCT	14C	5C-ATCAAA	ATTCT_14C_5C-ATCAAA	AAATGGTCT	9C	AAATGGTCT_9C	Ba	3b.8a.3
3839-18146	3	1. Male	1.84739	9	42.6	5.61	1. Yes	1. Yes	0. No	NA	NA	45.7	8.4	5.68	ROUNDS_MDA8	GAAAAAGG	10T/7A	GAAAAAGG_10T/7A	ATTCT	14C		ATTCT_14C_	AAATGGTCT	9C	AAATGGTCT_9C	A	2.8.3
42-207	4	2. Female	84.5246	4	69.3548	8.07452	1. Yes	0. No	0. No	452.19	137.356	73.9	8	9.83	ROUNDS_MDA5	GAAAAGG	10T/8A	GAAAAGG_10T/8A	ATTCT	10C		ATTCT_10C_	AAATGGTCT	9C	AAATGGTCT_9C	B	3b.4.3
45-216	4	1. Male	1576.58	4	90.6977	39.5449	1. Yes	1. Yes	0. No	1388.34	287.066	62	21.4	31.1	ROUNDS_MDA5	GAAAAGG	10T/8A	GAAAAGG_10T/8A	ATTCT	13C		ATTCT_13C_	AAATGGTCT	9C	AAATGGTCT_9C	A	3b.7.3
45-218	5	1. Male	141.736	4	46.1538	3.85615	1. Yes	0. No	0. No	2954.91	1122	62	21.4	31.1	ROUNDS_MDA5	GAAAAGG	10T/8A	GAAAAGG_10T/8A	ATTCT	11C		ATTCT_11C_	AAATGGTCT	9C	AAATGGTCT_9C	A	3b.5.3
48-231	1	2. Female	20.7506	4	90.6977	39.5449	1. Yes	1. Yes	0. No	NA	NA	62	21.4	31.1	ROUNDS_MDA5	GAAAAGG	10T/8A	GAAAAGG_10T/8A	ATTCT	13C		ATTCT_13C_	AAATGGTCT	9C	AAATGGTCT_9C	A	3b.7.3
5383-36710	1	1. Male	4.75804	13	61.3	16.11	1. Yes	0. No	NA	NA	NA	36.96	6.2	11.32	ROUNDS_MDA8	GAAAAAGG	10T/7A	GAAAAAGG_10T/7A	ATTCT	13C		ATTCT_13C_	AAATGGTCT	9C	AAATGGTCT_9C	A	2.7.3
5386-36723	4	2. Female	303.299	13	38.1	4.81	1. Yes	0. No	NA	201.277	62.8367	36.96	6.2	11.32	ROUNDS_MDA8	GAAAAGG	10T/8A	GAAAAGG_10T/8A	ATTCT	14C		ATTCT_14C_	AAATGGTCT	10C	AAATGGTCT_10C	A	3b.8.4
5389-36737	5	2. Female	30.6522	13	38.1	4.81	1. Yes	0. No	NA	232.455	41.5818	36.96	6.2	11.32	ROUNDS_MDA8	GAAAAGG	10T/8A	GAAAAGG_10T/8A	ATTCT	14C		ATTCT_14C_	AAATGGTCT	10C	AAATGGTCT_10C	A	3b.8.4
5390-36742	4	1. Male	28.91	13	38.1	4.81	1. Yes	0. No	NA	173.311	28.7748	36.96	6.2	11.32	ROUNDS_MDA8	GAAAAAGG	10T/8A	GAAAAAGG_10T/8A	ATTCT	14C		ATTCT_14C_	AAATGGTCT	10C	AAATGGTCT_10C	A	3.8.4
5392-36753	4	2. Female	80.5016	13	55	25.01	1. Yes	1. Yes	NA	122.363	48.6953	36.96	6.2	11.32	ROUNDS_MDA8	GAAAAAGG	10T/7A	GAAAAAGG_10T/7A	ATTCT	13C		ATTCT_13C_	AAATGGTCT	9C	AAATGGTCT_9C	A	2.7.3
5395-36766	1	2. Female	357.996	13	38.1	4.81	1. Yes	0. No	NA	NA	NA	36.96	6.2	11.32	ROUNDS_MDA8	GAAAAGG	10T/8A	GAAAAGG_10T/8A	ATTCT	14C		ATTCT_14C_	AAATGGTCT	10C	AAATGGTCT_10C	A	3b.8.4
5395-36770	2	2. Female	39.8867	13	55	25.01	1. Yes	0. No	NA	248.638	68.7578	36.96	6.2	11.32	ROUNDS_MDA8	GAAAAGG	10T/8A	GAAAAGG_10T/8A	ATTCT	14C		ATTCT_14C_	AAATGGTCT	9C	AAATGGTCT_9C	A	3b.8.3
64-311	5	2. Female	24.9753	4	55.1724	31.0445	1. Yes	1. Yes	0. No	429.927	125.139	62	21.4	31.1	ROUNDS_MDA5	GAAAAGG	10T/8A	GAAAAGG_10T/8A	ATTCT	14C		ATTCT_14C_	AAATGGTCT	8C	AAATGGTCT_8C	A	3b.8.2
64-314	3	1. Male	6.4378	4	90.6977	39.5449	1. Yes	0. No	0. No	NA	NA	62	21.4	31.1	ROUNDS_MDA5	GAAAAGG	10T/8A	GAAAAGG_10T/8A	ATTCT	14C		ATTCT_14C_	AAATGGTCT	9C	AAATGGTCT_9C	A	3b.8.3
65-316	3	1. Male	88.7487	4	58.0645	22.5906	1. Yes	1. Yes	0. No	1775.51	530.872	62	21.4	31.1	ROUNDS_MDA5	GAAAAGG	10T/7A	GAAAAGG_10T/7A	ATTCT	14C		ATTCT_14C_	AAATGGTCT	8C	AAATGGTCT_8C	A	2b.8.2
70-340	5	2. Female	12.7421	4	55.1724	31.0445	1. Yes	1. Yes	0. No	NA	NA	62	21.4	31.1	ROUNDS_MDA5	GAAAAAGG	10T/8A	GAAAAAGG_10T/8A	ATTCT	14C		ATTCT_14C_	AAATGGTCT	8C	AAATGGTCT_8C	A	3.8.2
71-347	3	2. Female	5.78288	4	60.6061	12.1312	1. Yes	0. No	0. No	NA	NA	62	21.4	31.1	ROUNDS_MDA5	GAAAAAGG	10T/8A	GAAAAAGG_10T/8A	ATTCT	14C		ATTCT_14C_	AAATGGTCT	8C	AAATGGTCT_8C	A	3.8.2
73-355	2	1. Male	70.2269	4	64.9123	21.0626	0. No	1. Yes	0. No	888.359	407.635	62	21.4	31.1	ROUNDS_MDA5	GAAAAGG	10T/7A	GAAAAGG_10T/7A	ATTCT	13C		ATTCT_13C_	AAATGGTCT	11C	AAATGGTCT_11C	A	2b.7.5
75-367	3	2. Female	2971.96	4	78.2609	13.0535	1. Yes	0. No	0. No	NA	1145.63	62	21.4	31.1	ROUNDS_MDA5	GAAAAGG	10T/8A	GAAAAGG_10T/8A	ATTCT	10C		ATTCT_10C_	AAATGGTCT	12C	AAATGGTCT_12C	A	3b.4.7
77-379	3	1. Male	19.763	4	64.9123	21.0626	1. Yes	1. Yes	0. No	NA	NA	62	21.4	31.1	ROUNDS_MDA5	GAAAAGG	10T/8A	GAAAAGG_10T/8A	ATTCT	14C		ATTCT_14C_	AAATGGTCT	11C	AAATGGTCT_11C	A	3b.8.5
78-382	5	1. Male	6.96023	4	58.0645	22.5906	1. Yes	0. No	0. No	NA	NA	62	21.4	31.1	ROUNDS_MDA5	GAAAAGG	10T/8A	GAAAAGG_10T/8A	ATTCT	14C		ATTCT_14C_	AAATGGTCT	8C	AAATGGTCT_8C	A	3b.8.2
850-3968	2	2. Female	758.636	6	79.3103	3.45828	1. Yes	0. No	0. No	443.919	188.22	58.9	13.4	2.98	ROUNDS_MDA8	GAAAAGG	10T/8A	GAAAAGG_10T/8A	ATTCT	10C		ATTCT_10C_	AAATGGTCT	9C	AAATGGTCT_9C	A	3b.4.3
859-3999	2	1. Male	513.573	6	71.1538	17.3177	1. Yes	0. No	0. No	274.339	49.5509	65.3	13.9	25	ROUNDS_MDA8	GAAAAGG	10T/8A	GAAAAGG_10T/8A	ATTCT	11C		ATTCT_11C_	AAATGGTCT	9C	AAATGGTCT_9C	Ba	3b.5.3
865-4011	2	1. Male	107.864	6	71.1538	17.3177	1. Yes	1. Yes	0. No	249.561	77.3759	65.3	13.9	25	ROUNDS_MDA8	GAAAAGG	10T/8A	GAAAAGG_10T/8A	ATTCT	11C		ATTCT_11C_	AAATGGTCT	9C	AAATGGTCT_9C	B	3b.5.3
866-4014	4	2. Female	668.295	6	81.4815	11.1211	1. Yes	0. No	0. No	197.335	45.2464	55.6	14.2	16.18	ROUNDS_MDA8	GAAAAAGG	10T/8A	GAAAAAGG_10T/8A	ATTCT	10C		ATTCT_10C_	AAATGGTCT	9C	AAATGGTCT_9C	B	3.4.3
868-4024	3	1. Male	4.03107	6	83.7209	18.6147	1. Yes	0. No	0. No	NA	NA	55.6	14.2	16.18	ROUNDS_MDA8	GAAAAAGG	10T/8A	GAAAAAGG_10T/8A	ATTCT	13C		ATTCT_13C_	AAATGGTCT	9C	AAATGGTCT_9C	A	3.7.3
872-4044	2	1. Male	111.067	6	56.4516	27.4294	1. Yes	1. Yes	0. No	127.901	39.3536	55.6	14.2	16.18	ROUNDS_MDA8	GAAAAGG	10T/8A	GAAAAGG_10T/8A	ATTCT	11C		ATTCT_11C_	AAATGGTCT	9C	AAATGGTCT_9C	B	3b.5.3
875-4061	1	1. Male	4.35819	6	83.7209	18.6147	1. Yes	1. Yes	0. No	NA	NA	55.6	14.2	16.18	ROUNDS_MDA8	GAAAAAGG	10T/8A	GAAAAAGG_10T/8A	ATTCT	14C		ATTCT_14C_	AAATGGTCT	9C	AAATGGTCT_9C	A	3.8.3
883-4100	3	2. Female	12.7421	6	83.7209	18.6147	1. Yes	0. No	0. No	NA	NA	55.6	14.2	16.18	ROUNDS_MDA8	GAAAAGG	10T/8A	GAAAAGG_10T/8A	ATTCT	12C		ATTCT_12C_	AAATGGTCT	9C	AAATGGTCT_9C	A	3b.6.3
884-4103	3	2. Female	58.9195	6	83.7209	18.6147	1. Yes	0. No	0. No	NA	28.8971	55.6	14.2	16.18	ROUNDS_MDA8	GAAAAAGG	10T/8A	GAAAAAGG_10T/8A	ATTCT	11C		ATTCT_11C_	AAATGGTCT	9C	AAATGGTCT_9C	B	3.5.3
889-4129	3	2. Female	85.353	6	83.7209	18.6147	1. Yes	1. Yes	0. No	645.178	294.574	55.6	14.2	16.18	ROUNDS_MDA8	GAAAAGG	10T/8A	GAAAAGG_10T/8A	ATTCT	13C		ATTCT_13C_	AAATGGTCT	9C	AAATGGTCT_9C	A	3b.7.3
889-4130	4	2. Female	39.1162	6	83.7209	18.6147	1. Yes	0. No	0. No	313.668	132.871	55.6	14.2	16.18	ROUNDS_MDA8	GAAAAGG	10T/8A	GAAAAGG_10T/8A	ATTCT	13C		ATTCT_13C_	AAATGGTCT	9C	AAATGGTCT_9C	A	3b.7.3
